# Supplementary material for: Protein intake and risk of urolithiasis and kidney diseases: an umbrella review of systematic reviews for the evidence-based guideline of the German Nutrition Society
Source: Eur J Nutr. 2023 May 3;62(5):1957–75. doi: 10.1007/s00394-023-03143-7 (PMC10349749; doi:10.1007/s00394-023-03143-7)
Supplement: Supplementary file 2 — Supplementary file2 (XLSX 11 KB) [file 394_2023_3143_MOESM2_ESM.xlsx]

## Sheet: Tabelle1
	Santesso 2012 (MA) [19]	Pedersen 2013 [17]	Schwingshackl 2014 (MA) [18]	van Elswyk 2018 [15]	Devries 2018 (MA) [16]	Lin 2020 (MA) [20]	Kelly 2021 (MA) [21]	Asoudeh 2022 (MA) [22]	Hengeveld 2022 [23]
Greene 2004	x
Leidy 2007	x		x		x
Yancy 2004	x
Brinkworth 2010	x		x		x
Ferrara 2006	x		x
Jenkins 2003	x			x
Walrand 2008		x			x
Halbesma 2009		x
Knight 2003		x					x
Frank 2009		x	x	x	x
Jakobsen 2011		x
Curhan 2004		x						x
Taylor 2004		x						x
Brinkworth 2004			x		x
Friedman 2012			x		x
Gross 2002			x	x	x
Jenkins 2001			x	x	x
Jesudason 2013			x
Johnston 2004			x		x
Juraschek 2013			x	x	x
Larsen 2011			x		x
Li 2010			x
Luger 2013			x		x
Luscombe-Marsh 2005			x		x
Noakes 2005			x		x
Pomerleau 1993			x
Roughead 2003			x	x	x
Skov 1999			x		x
Velázquez López 2008			x	x
Wagner 2007			x		x
Wycherley 2012			x		x
Liu 2013			x
Sargard 2005			x
Stern 2004			x
Yancy 2007			x
Brinkworth 2010			x
Cao 2011			x
Krebs 2012			x
Nuttall 2003			x	x
Nuttall 2006			x	x
Gannon 2003			x
Westman 2008			x
Herber-Gast 2016				x
Rebholz 2015				x			x
Doorenbos 1990				x
Jacobs 2009				x
Kerstetter 1997				x
Kerstetter 1998				x	x
Kerstetter 2000				x
Kerstetter 2006				x
Kitazato 2002				x
Martin 2006				x
Bergstrom 1985					x
Hegsted 1981					x
Antonio 2016 (The effects of a high protein diet)					x
Antonio 2016 (A high protein diet has no harmful effects)					x
Chu 1975					x
Kim 1979					x
Longland 2016					x
Tay 2015					x
Teunissen-Beekman 2016					x
Ferraro 2016						x		x
Sorensen 2012						x		x
Ramel 2013									x
Bhasin 2018									x
Ten Haaf 2019									x
Park 2018									x
Ottestad 2017									x
Kerstetter 2015									x
Cirillo 2018							x
Dunkler 2013							x
Jhee 2019							x
Lin 2010							x
Dunkler 2015							x
Farhadnejad 2018							x
Haring 2017							x
Shu 2019								x
Hirvonen 1999								x
Curhan 1997								x
