# Supplementary material for: Protein intake and risk of urolithiasis and kidney diseases: an umbrella review of systematic reviews for the evidence-based guideline of the German Nutrition Society
Source: Eur J Nutr. 2023 May 3;62(5):1957–75. doi: 10.1007/s00394-023-03143-7 (PMC10349749; doi:10.1007/s00394-023-03143-7)
Supplement: Supplementary file 8 — Supplementary file8 (XLSX 32 KB) [file 394_2023_3143_MOESM8_ESM.xlsx]

## Sheet: SR with MA (RCTs)
NutriGrade Scoring system for RCTs meta-evidence					Study
					Devries 2018 [16]		Schwingshackl 2014 [18]							Santesso 2012 [19]
					Outcome
					GFR	ΔGFR	GFR	serum creatinine	serum urea	serum uric acid	urinary pH	urinary albumin/protein	urinary calcium excretion	serum creatinine
1.	Risk of bias / study quality / study limitations (3 P)
	a.	No quantitative and descriptive information available (0 P)
	b.	Risk of bias (3 P)			2.25	2.25	1.5	1.5	1.5	1.5	1.5	1.5	1.5
		i.	Sequence generation1		0.25	0.25	0.25	0.25	0.25	0.25	0.25	0.25	0.25
		ii.	Allocation concealment1		0.25	0.25	0.25	0.25	0.25	0.25	0.25	0.25	0.25
		iii.	Blinding of participants and personnel		0.5	0.5	0	0	0	0	0	0	0
		iv.	Blinding of outcome assessment personnel1		0.5	0.5	0	0	0	0	0	0	0
		v.	Incomplete outcome1		0.5	0.5	0.5	0.5	0.5	0.5	0.5	0.5	0.5
		vi.	Selective reporting1		0.25	0.25	0.5	0.5	0.5	0.5	0.5	0.5	0.5
	c.	Study quality (2 P)2												0
2.	Precision (1 P)
	a.	<400 participants OR 400-2000 participants, but 95% CI overlaps the null value (0 P)				0		0		0	0	0		0
	b.	>2000 participants OR 400-2000 participants, but 95% CI excludes the null value (1 P)			1		1		1				1
3.	Heterogeneity (1 P)				0.8	0.6	0.6	0.6	0.6	0.4	0.3	0.8	0.6
	a.	≤ 5 studies (0 P)												0
	b.	6-9 studies (if ≥10 studies; multiply points by 2):			≥10 studies	≥10 studies	≥10 studies	≥10 studies	≥10 studies	6-9 studies	6-9 studies	≥10 studies	≥10 studies
		i.	I2 (H2 and/or tau2) (0.1 P)		0.2	0.2	0.2	0.2	0.2	0.1	0.1	0.2	0.2
		ii.	CIs for I2 (0.1 P)		0	0	0	0	0	0	0	0	0
		iii.	If I2 <40% (0.3 P) skip iv.		0.6	-	-	-	-	0.3	-	-	-
		iv.	Modelling detected heterogeneity (I2≥40%) with random effects model (0.1 P)		-	0.2	0.2	0.2	0.2	-	0.1	0.2	0.2
			1.	Exploring detected heterogeneity with subgroup analysis or meta-regression (0.1 P)	-	0.2	0.2	0.2	0.2	-	0.1	0.2	0.2
			2.	Sensitivity analyses with higher levels of heterogeneity (0.1 P)	-	-	0	0	0	0	0		0
4.	Directness (1 P)
	a.	Differences in population; differences in intervention; surrogate markers; network meta-analysis (0 P)			0	0	0	0	0	0	0	0	0	0
	b.	No important differences in population or intervention; hard clinical outcome (1 P)
5.	Publication bias (1 P)
	a.	<5 studies OR evidence for severe bias with test or plot OR publication bias not assessed (0 P)												0
	b.	No evidence for publication bias with test or plot (5-9 studies) OR evidence for moderate/small amount of publication bias with test or plot (0.5 P)			0.5		0.5	0.5	0.5	0.5	0.5	0.5	0.5
	c.	No evidence for publication bias with test or plot (≥10 studies) (1 P)				1
6.	Funding bias (1 P)
	a.	Industry funding OR conflict of interest (0 P)												0
	b.	Private institutions, foundations, non-governmental organizations (0.5 P)			0.5	0.5
	c.	Academic institutions, research institutions (1 P)					1	1	1	1	1	1	1
7.	Study design (+2 P)				2	2	2	2	2	2	2	2	2	2
				Overall Score3	7.05	6.35	6.6	5.6	6.6	5.4	5.3	5.8	6.6	2
				Meta-evidence	moderate	moderate	moderate	low	moderate	low	low	low	moderate	very low
	P: point(s); RCT: randomised controlled trial.
	1 ≥2/3 of studies low risk of bias = 0.5 P; >1/3 of studies high risk of bias OR not assessed = 0 P; unclear risk of bias = 0.25P)
	2 ≥2/3 of overall score = 2 P; ≥1/3 of overall score = 1 P; otherwise = 0 P
	3 0-3.99: very low meta-evidence; 4-5.99: low meta-evidence; 6-7.99: moderate meta-evidence; ≥8: high meta-evidence

## Sheet: SR with MA (Cohorts)
NutriGrade Scoring system for Cohort studies meta-evidence					SR
					Asoudeh 2022 [22]				Kelly 2021 [21]		Lin 2020 [20]
					Outcome
					kidney stones total protein	kidney stones animal protein	kidney stones nondairy protein	kidney stones dairy potein	incident CKD	GFR decline	Nephrolithiasis/incident stones
1.	Risk of bias / study quality / study limitations (3 P)
	a.	No information available (0 P)
	b.	Risk of bias (2 P)*
		i.	Ascertainment of exposure1
		ii.	Adjusted basic & outcome relevant model1
		iii.	Assessment of outcome1
		iv.	Adequacy of follow-up duration1
	c.	Study quality (2 P)2			1	1	2	1	1	2	2
2.	Precision (1 P)
	a.	<500 events OR ≥500 events but 95% CI overlaps the null, and includes important benefit (RR: <0.8) or harm (RR: >1.2) (0 P)							0	0
	b.	≥500 events and the 95% CI excludes the null values; ≥500 events but 95% CI overlaps the null, and excludes important benefit (RR: <0.8) or harm (RR: >1.2) (1 P)			1	1	1	1			1
3.	Heterogeneity (1 P)					0.4
	a.	≤ 5 studies (0 P)			0		0	0	0	0	0
	b.	6-9 studies (if ≥10 studies; multiply points by 2):				6-9 studies
		i.	I2 (H2 and/or tau2) (0.1 P)			0.1
		ii.	CIs for I2 (0.1 P)			0
		iii.	If I2 <40% (0.3 P) skip iv.			-
		iv.	Modelling detected heterogeneity (I2≥40%) with random effects model (0.1 P)			0.1
			1.	Exploring detected heterogeneity with subgroup analysis or meta-regression (0.1 P)		0.1
			2.	Sensitivity analyses with higher levels of heterogeneity (0.1 P)		0.1
4.	Directness (1 P)
	a.	Differences in population; differences in intervention; surrogate markers; network meta-analysis (0 P)								0
	b.	No important differences in population or intervention; hard clinical outcome (1 P)			1	1	1	1	1		1
5.	Publication bias (1 P)
	a.	<5 studies OR evidence for severe bias with test or plot OR publication bias not assessed (0 P)			0		0	0	0		0
	b.	No evidence for publication bias with test or plot (5-9 studies) OR evidence for moderate/small amount of publication bias with test or plot (0.5 P)				0.5				0.5
	c.	No evidence for publication bias with test or plot (≥10 studies) (1 P)
6.	Funding bias (1 P)
	a.	Industry funding OR conflict of interest (0 P)
	b.	Private institutions, foundations, non-governmental organizations (0.5 P)									0.5
	c.	Academic institutions, research institutions (1 P)			1	1	1	1	1	1
7.	Effect size (2 P)
	a.	No effect (HR/RR: 0.80-1.20) (0 P)			0	0	0	0	0	0	0
	b.	Moderate effect size (HR/RR: <0.80-0.50 or >1.2-2.00) (1 P)
	c.	Large effect size (HR/RR: <0.50 or >2.00) (2 P)
8.	Dose-response (1 P)
	a.	No dose-response relationship (corresponding statistical test non- significant) (0 P)			0	0	0		0	0	0
	b.	Linear and/ or non-linear dose-response relationship (corresponding statistical test significant) (1 P)						1
				Overall Score3	4.0	4.9	5.0	6.0	3.0	3.5	4.5
				Meta-evidence	low	low	low	moderate	very low	very low	low
	P: point(s); RR: risk ratio.
	*see Table 1
	1 ≥2/3 of studies low risk of bias = 0.5 P; >1/3 of studies high risk of bias OR not assessed = 0 P; unclear risk of bias = 0.25 P)
	2 cut-off for different quality scale (≥3/4 of overall score= 2 P; ≥1/2 of overall score= 1 P; <1/2 of overall score= 0 P); i.e. Newcastle-Ottawa Scale (mean): ≥7= 2 P; 4-6.9= 1 P; 0-3.9= 0 P
	3 0-3.99: very low meta-evidence; 4-5.99: low meta-evidence; 6-7.99: moderate meta-evidence; ≥8: high meta-evidence

## Sheet: SR without MA (RCTs)
NutriGrade Scoring system for RCTs evidence					SR
					Hengeveld 2022 [23]			van Elswyk 2018 [15]		Pedersen 2013 [17]
					Outcome
					eGFR	serum creatinine	albumine/creatinine ratio	GFR	uric acid	GFR	total protein and microalbuminuria	animal protein and microalbuminuria
1.	Risk of bias / study quality / study limitations (3 P)
	a.	No quantitative and descriptive information available (0 P)
	b.	Risk of bias (3 P)
		i.	Sequence generation1
		ii.	Allocation concealment1
		iii.	Blinding of participants and personnel
		iv.	Blinding of outcome assessment personnel1
		v.	Incomplete outcome1
		vi.	Selective reporting1
	c.	Study quality (2 P)2			1	1	1	0	0	1	1.5	1
2.	Precision (1 P)
	a.	<400 participants (0 P)				0	0	0	0	0	0	0
	b.	>400 participants (1 P)			1
3.	Heterogeneity (1 P)
	a.	>1/3 of included studies have an inconsistent result						0			0
		(i.e. point estimates and/or 95% CI did not overlap between studies) (0 P)
	b.	≥2/3 of included studies have a consistent result			1	1	1		1	1		1
		(i.e. point estimates and/or 95% CI did overlap between studies) (1 P)
4.	Directness (1 P)
	a.	Differences in population; differences in intervention; surrogate markers; network meta-analysis (0 P)			0	0	0	0	0	0	0	0
	b.	No important differences in population or intervention; hard clinical outcome (1 P)
5.	Funding bias (1 P)
	a.	Industry funding OR conflict of interest (0 P)						0	0
	b.	Private institutions, foundations, non-governmental organizations (0.5 P)			0.5	0.5	0.5
	c.	Academic institutions, research institutions (1 P)								1	1	1
6.	Study design (+2 P)				2	2	2	2	2	2	2	2
				Overall Score	5.5	4.5	4.5	2.0	3.0	5.0	4.5	5.0
				Evidence	moderate	low	low	very low	very low	low	low	low
	P: point(s); RCT: randomized controlled trial.
	1 ≥2/3 of studies low risk of bias = 0.5 P; >1/3 of studies high risk of bias OR not assessed = 0 P; unclear risk of bias = 0.25P)
	2 ≥2/3 of overall score = 2 P; ≥1/3 of overall score = 1 P; otherwise = 0 P
	3 0-3.49: very low evidence; 3.5-5.49: low evidence; 5.5-6.99: moderate evidence; ≥7: high evidence

## Sheet: SR without MA (Cohorts)
NutriGrade Scoring system for Cohort studies evidence					SR
					van Elswyk 2018 [15]	Pedersen 2013 [17]
					Outcome
					eGFR	eGFR	microalbuminuria	kidney stones
1.	Risk of bias / study quality / study limitations (3 P)
	a.	No information available (0 P)
	b.	Risk of bias (2 P)			2
		i.	Ascertainment of exposure1		0.5
		ii.	Adjusted basic & outcome relevant model1		0.5
		iii.	Assessment of outcome1		0.5
		iv.	Adequacy of follow-up duration1		0.5
	c.	Study quality (2 P)2				0	0	0
2.	Precision (1 P)
	a.	<500 events or <2000 participants events (0 P)						0
	b.	≥500 events or ≥2000 participants events (1 P)			1	1	1
3.	Heterogeneity (1 P)
	a.	>1/3 of included studies have an inconsistent result
		(i.e. point estimates and/or 95% CI did not overlap between studies) (0 P)
	b.	≥2/3 of included studies have a consistent result			1	1	1	1
		(i.e. point estimates and/or 95% CI did overlap between studies) (1 P)
4.	Directness (1 P)
	a.	Differences in population; differences in intervention; surrogate markers; network meta-analysis (0 P)			0	0	0
	b.	No important differences in population or intervention; hard clinical outcome (1 P)						1
6.	Funding bias (1 P)
	a.	Industry funding OR conflict of interest (0 P)			0
	b.	Private institutions, foundations, non-governmental organizations (0.5 P)
	c.	Academic institutions, research institutions (1 P)				1	1	1
7.	Effect size (2 P)
	a.	No effect for >1/3 of included studies (0 P)			0	0	0	0
	b.	Moderate effect size for ≥2/3 of included studies (1 P)
	c.	Large effect size for ≥2/3 of included studies (2 P)
				Overall Score3	4.0	3.0	3.0	3.0
				Evidence	low	low	low	low
	P: point(s); RR: risk ratio.
	1 ≥2/3 of studies low risk of bias = 0.5 P; >1/3 of studies high risk of bias OR not assessed = 0 P; unclear risk of bias = 0.25 P)
	2 cut-off for different quality scale (≥3/4 of overall score= 2 P; ≥1/2 of overall score= 1 P; <1/2 of overall score= 0 P); i.e. Newcastle-Ottawa Scale (mean): ≥7= 2 P; 4-6.9= 1 P; 0-3.9= 0 P
	30-2.99: very low evidence; 3-4.49: low evidence; 4.5-5.99: moderate evidence; ≥6: high evidence
