# Supplementary material for: Protein intake and risk of urolithiasis and kidney diseases: an umbrella review of systematic reviews for the evidence-based guideline of the German Nutrition Society
Source: Eur J Nutr. 2023 May 3;62(5):1957–75. doi: 10.1007/s00394-023-03143-7 (PMC10349749; doi:10.1007/s00394-023-03143-7)
Supplement: Supplementary file 9 — Supplementary file9 (XLSX 14 KB) [file 394_2023_3143_MOESM9_ESM.xlsx]

## Sheet: Tabelle1
Supplementary Material S9. Conflict of interest assessment.
The declaration covers material and immaterial aspects in relation to the authors themselves and/or their personal/professional partners within the last five years. The following questions are to be understood in the context of the evidence-based guideline for protein intake and will only be used for its publications.
	Prof. Dr. med. Heike Bischoff-Ferrari	Prof. Dr. Sarah Egert	Prof. Dr. Sabine Ellinger	Prof. Dr. Anja Kroke	Dr. Tilman Kühn	Prof. Dr. Stefan Lorkowski	Dr. Katharina Nimptsch	Prof. Dr. Thomas Remer	PD Dr. Lukas Schwingshackl	Prof. Dr. Roswitha Siener	Prof. Dr. Bernhard Watzl	Prof. Dr. Armin Zittermann	Dr. Anna Amini	Nicole Kalotai	Dr. Annemarie Schmidt	Dr. Andreas Lehmann
1. Are/were you active as a consultant or reviewer or are/were you involved in a scientific advisory board of a company in the nutrition or health industry (e.g. food industry, pharmaceutical industry, medical device industry), a commercially oriented contract institute or an agency or insurance company?	No	No	No	No	No	Yes, consultant activity for Akcea Therapeutics, AMGEN, Daiichi Sankyo, Danone, Sanofi-Aventis, Thüringer Ernährungsnetzwerk	No	No	No	No	No	No	No	No	No	No
2. Have you received honorarium(s) for lecturing and/or training activities or are/were you paid for being an author or co-author on behalf of a company in the food or health industry, a commercially oriented contract institute or agency, or an insurance company?	Yes, honorariums WILD Pharma, DSM Nutritional Products, Fresenius, Roche, Meda, Sanofi	No	Yes, speaker at several trainings: - "Ernährungsmedizin" (since 04/2004), Nordrheinische Akademie für ärztliche Fort- und Weiterbildung (Düsseldorf, an institution of the Ärztekammer Nordrhein, Körperschaft öffentlichen Rechts) - "Methoden der Ernährungserhebung" (since 10/2005), German Nutrition Society (DGE) - "Nährstoffmangel - ein Problem?" (09/2015), professionel association of ecotrophologi…	No	No	Yes, honorarium for lecturing and training activities (Akcea Therapeutics, amedes, AMGEN, Berlin-Chemie, Boehringer Ingelheim Pharma, Bund Niedergelassener Kardiologen, Daiichi Sankyo, MSD Sharp & Dohme, Novo Nordisk Pharma, Omnimed, Roche Pharma, Sanofi Aventis, Synlab, Unilever, Upfield)	No	No	No	No	No	No	No	No	No	No
3. Do/did you receive financial contributions (third-party funds) for research projects or are/were you paid directly by a company in the food or health industry, a commercially oriented commissioned institute or agency or an insurance company?	Yes, for ongoing independent clinical study, which is mainly financed by Schweizerischem Nationalfond, we recieve study medication fromOmanda (whey protein and placebo) for free. The company does not have any influence on study desing, data analysis or publication. Further undependent third-party fundings from Pfizer, Vifor, Wild, Streuli Pharma	No	No	Yes, technical health insurance (TK)	No	No	No	Yes, Elsbeth Bonhoff Foundation, Federal Office for Agriculture and Food (BLE), German Research Foundation (DFG)	No	No	No	No	PhD was co-funded by GlaxoSmithKline (GSK)	No	No	No
4. Do you own shares, stocks, fund shares with participation of companies in the nutrition or health industry?	No	No	No	Yes, SATINA	No	No	No	No	No	No	No	No	No	No	No	No
5. Do you have a personal relationship to a food or healthcare company, a commercially oriented contract institution or agency, or an insurance company (e.g. family ties, partnerships or personal relationships with authorised representatives)?	No	No	No	Yes, SATINA	No	No	No	No	No	No	No	No	No	No	No	No
6. Are/were you a member of professional societies or associations that are relevant in connection with the development of evidence-based guidelines?	No	Yes, professional association of nutritionists (VDOE), German Nutrition Society (DGE), German Society for Nutritional Medicine (DGEM), European Society for Clinical Nutrition and Metabolism (ESPEN)	Yes, German Nutrition Society (DGE)	Yes, German Society for Epidemiology (DGEpi), medical chamber Hessen, German Nutrition Society (DGE)	No	Yes, German Nutrition Society (DGE), German Federal Institute for Risk Assessment (BfR): commission for nutrition dietetic products, novel foods and allergies, Federation of European Nutrition Societies (FENS)	Yes, German Nutrition Society (DGE), German Society for Epidemiology (DGEpi)	No	No	Yes, German Society for Urology (DGU), German Academy of Nutritional Medicine (DAEM)	President of the German Nutrition Society (DGE)	No	No	No	No	No
7. Do you have political, academic, scientific or personal interests that could give rise to possible conflicts of interest?	No	No	No	No	No	Participation in research projects for the development of reformulated food and participation in projects for imrpoving food education	No	No	Yes, member of the GRADE Working Group	No	No	No	No	No	No	No
